# Supplementary material for: The immune and microbial homeostasis determines the Candida–mast cells cross-talk in celiac disease
Source: Life Sci Alliance. 2024 May 8;7(7):e202302441. doi: 10.26508/lsa.202302441 (PMC11079604; doi:10.26508/lsa.202302441)
Supplement: Supplementary file 1 [file LSA-2023-02441_SdataF1_F2_F3_F4_F5_F6_FS2_FS3.xlsx]

## Sheet: Figure 1
	Figure 1b
	Hours	None					PT gliadin 250					PT gliadin 500
	0.5	20	15	10	10	5	14	15	15	18	20	20	15	15	18	20
	5.0	55	49.2	41.2	50.7	65	67	65	63	73.8	70	73.8	80	75	71.7	75
	Figure 1c					Figure 1d
	None	PT gliadin 250	PT gliadin 500			None				PT-gliadin				CA				PT-gliadin+CA
	8	19	20			170	350	190	130	630	700	520	650	650	440	200	134.5	1205	950	870	980
	15	30	33
	23	18	23
	15	21	22
	16	17	38
	12	37	24			Figure 1e
	16	33	17
	22	26	25			Uninfected				Infected
	11	13	8			3.7	3.4	5.3	3.5	7.4	4.2	8.1	8
	11	12	25
	26	13	20
	15	34	23
	11	23	22
	22	11	14
	18	11	10
	19	22	20
	11	13	19
	8	17	22
	6	15	15
	17	34	6
	19	29	29
	11	35	35
	14	7	12
	15	21	36
	19	13	13
	26	13	18
	19	17	12
	14	28	40
	9	8	32
	18	16	12
	29	9	28
	9	25	20
	22	23	16
	10	28	8
	21	16	18
	16	25	13
	10	22	28
	10	20	19
	15	7	11
	13	10	19
	25	9	25
	9	8	31
	16	26	21
	24	22	11
	13	17	12
	12	10	19
	21	28	25
	8	30	13
	15	18	15
	19	14	23

## Sheet: Figure 2
	Figure 2b
	Wild-type mice					NOD.DQ8 mice
	None	CA	Gliadin	Gliadin+CA		None	CA	Gliadin	Gliadin+CA
	4.3	4	2.7	2.8		4.5	3.7	3.61	3
	4.8	3.2	3.3	1.6		4.1	3.2	3	2.5
	3.3	3.4	4.2	2.7		3.1	3.1	2.83	2
	4.8	3	3.1	3.7		4	4	4.11	2
	5.9	4.5	3.2	2.5		6	4.1	3.55	2.9
	6.5	4.7	3.3	2		3	3.2	2.64	2.3
	5.3	3.2	3.6	3		4.3	4.8	1.79	1
	6.6	4.2	2.4	3.2		5	4	3	1.2
	2.9	4.2	2.2	3		6	3.1	3	0.9
	3.1	4.3	3.4	3.6		3	2.6	2.1	2.8
	5.4	4.5	2.9	2.9		4.5	2.7	2.5	2
	5	4.6	4.1	2.4		4	3	3	2.5
	5.9	2.5	4.1	2.7		4	3.2	2.8	2.5
	4.6	3	4.3	2.7		4.5	2.9	2.4	2
	3.5	4.1	4.7	2		3	4	2.1	2
	3.6	4.6	2.4	1.9
	5.1	5.3	3.5	2.1
	3.6	5	2.8	3.1
	5	4	3.8	3.8
	5.7	4.5	3.6	3.2
	Figure 2d
		Wild-type mice							NOD.DQ8 mice
	IL-15	None							None
		5	10	15	5				20	30	45
		Gliadin							Gliadin
		80	68	45	42.2	75	62		78	89	90
		Gliadin+CA							Gliadin+CA
		190	120	180	100	80	130		100	150	165
		Wild-type mice							NOD.DQ8 mice
	IFNg	None							None
		1	10	5	0				10	10	0
		Gliadin							Gliadin
		30	23.8	37.2	55	20	55		120	220	200
		Gliadin+CA							Gliadin+CA
		105	77	80	49	80	50		480	300	280
		Wild-type mice							NOD.DQ8 mice
	IL-17A	None							None
		0.9	10	5	5				20	70	50
		Gliadin							Gliadin
		70.5	60.4	41.4	57	101	25		180	110	150
		Gliadin+CA							Gliadin+CA
		105.9	80	120	101	130	50		230	190	250
	Figure 2e
		Wild-type mice							NOD.DQ8 mice
	aAGAb IgA	None							None
		37.4	79.2	98.5	50	40	67		12.1	49.5	35	45.3	20	29
		Gliadin							Gliadin
		131.7	85	79.2	95.6	101	149.7		100	150	59.5	110	145.1	56.2
		Gliadin+CA							Gliadin+CA
		140	132.6	139.6	132.9	150	185		140.4	210.2	170	100	250.5	230
		Wild-type mice							NOD.DQ8 mice
	aTG2Ab IgA	None							None
		2.8	1.7	2	5	8	2		1.1	0	3.2	6	5.2	10
		Gliadin							Gliadin
		10.9	6.1	9	12	5	13		23.1	12.9	10.1	3	15.3	20
		Gliadin+CA							Gliadin+CA
		20.5	19.4	14.3	15	20	12		32	12.3	23.4	20	26	31

## Sheet: Figure 3
	Figure 3b
		None			Gliadin			Gliadin+CA
	Mcpt1	1	0.5	0.6	3	1.9	2	5.2	3.7	3.4
	Mcpt6	1	0.3	0.7	0.5	0.9	0.7	0.5	0.56	0.6
	Figure 3c
		None			Gliadin			Gliadin+CA
	MCPT1	88	40	20	145	195	130	200	271	290
	Figure 3e
	None				CA				Gliadin				Gliadin+CA
	3	4	5	3	15	6	10	7	13	10	8	6	7	11	15	8
	Figure 3f
		None						CA						Gliadin						Gliadin+CA
	Mcpt1	1	0.5	1	1	1.2	1.8	6	5.4	4.3	7	6.2	5	8	5.8	7.5	6	5.5	4	9.5	7	13	11.7	7.5	6
	Mcpt6	0.7	1	1	0.9	1.2	1	3	2	1.3	1	0.5	1.4	0.11	1.89	1.2	1.7	0.8	1	1.6	1.9	1	1.4	1	1.2
	Figure 3g
		None						CA						Gliadin						Gliadin+CA
	MCPT1	1589	2000	1850	1000	1500	2600	11200	5400	5690	9700	8500	9900	9595	7800	8180	7500	7200	5400	11640	11849	10200	9500	13500	7500

## Sheet: Figure 4
	Figure 4b
	None	Gliadin+CA+Isotype ctrl	Gliadin+CA+aIL-9
	3.30645	2.9009	4
	3.104	2.71429	4.5
	3.86239	4	2.8
	4.5	2.5	4
	4.6	3	4.2
	3.5	3.5	3.8
	5.5	3.2	3.9
	5	2.5	4.3
	3.7	3.4	3.4
	3.5	2.7	3.8
	Figure 4d
		None				Gliadin				Gliadin+CA
	IL-9	120	118	140	110	317	330	220	293	180	50	75	120
	IL-15	15	5	10	25	45	40	80	63	20	35.5	58	40
	IFN-g	1.2	0	10	15	132.2	59	120	111	20	10	34	35
	Figure 4e
		None				Gliadin+CA+Isotype control				Gliadin+CA+aIL-9
	aAGAb IgA	32	45	50	42	90	85	100	66	45	34	80	56
	Figure 4f
		None				Gliadin				Gliadin+CA
	Mcpt1	2	1	1	1.3	15	30	10	8	2	4	1.9	4
	Mcpt6	0	1	1	0.5	3	1.5	0	2.4	1	0	0	1

## Sheet: Figure 5
	Figure 5b
	Firmicutes						Clostridiaceae
	None	Gliadin	Gliadin+ 3-IAld	Gliadin+CA	Gliadin+ 3-IAld+CA		None	Gliadin	Gliadin+ 3-IAld	Gliadin+CA	Gliadin+ 3-IAld+CA
	0.8	0.03	0.3	0.24	5.2		0.6	0.1	1	0.3	0.7
	1	0.07	1	0.5	4		0.5	0.5	1.2	0.2	0.6
	1.1	0.1	0.9	0.7	3.4		1	0.8	1.5	0.7	1
	Lactobacillaceae						L. reuteri						E. coli
	None	Gliadin	Gliadin+ 3-IAld	Gliadin+CA	Gliadin+ 3-IAld+CA		None	Gliadin	Gliadin+ 3-IAld	Gliadin+CA	Gliadin+ 3-IAld+CA		Naive	Gliadin	Gliadin+3-IAld	Gliadin+CA	Gliadin+ 3-IAld+CA
	1.8	0.2	3.2	0.6	1.2		1.4	0.4	1.5	0.9	3		1	2.2	1	2.5	1.5
	1.5	0.3	2.4	1	1.7		1	0.8	2.2	0.7	2.1		0.5	1.8	0.7	4	2
	1	0.6	2	0.5	2		1.3	0.3	1	1	3.7		0.9	2.5	1.2	3.2	1.6
	Figure 5c
		STD None	GFD None	Gliadin	Gliadin+ 3-IAld
	Acetic acid	233	219	140	290
		265	248	172	312
	Propionic acid	41	12	2.5	52
		50	18	6	56
	Butyric acid	25	5	2.1	16
		31	9	4	19
	Isobutyric acid	1.48	1.075	0.218	1.148
		1.2	0.8	0.1	1
	Valeric acid	0.6	0.617	0.158	0.493
		0.4	0.4	0.05	0.3
	Isovaleric acid	1.45	0.624	0.097	0.577
		1.2	0.4	0.05	0.3
	Figure 5d
		None						Gliadin						Gliadin+3-IAld
	Tph1	1	0.8	0.9	1	1	0.8	1	1.18	3	3.5	1	1.5	7.5	4	3	3	4	5
	Ddc	0.4	1	0.8	0.9	0.7	1	1	2	1.2	2	0.6	1.2	10	5	3	2	3	5
	Aanat	1	0.8	0.9	1	1	1.2	0.07	0.008	0.006	1	0.13	2.5	2.8	5	4.2	2.9	3.7	4
	Asmt	1	0.7	0.9	1.1	1.2	1	0.27	0.17	0.2	1	0.4	3	2.16	3.2	2.7	3.2	1.2	3.8
	Figure 5e
	STD	GFD	Gliadin	Gliadin+3-IAld
	10.4	1	2.5	5.8
	15	4.7	4	3.7
	17	6.5	2	7.5
	9	3.8	3.5	6.4
	13	4.9	3	6
	7.8	6.1	2.7	6.8
	8	3.4	2.1	5.6
	5	2.1	4	6
	7.9	5.6	2.6	3
	8.2	5.5	1.1	7

## Sheet: Figure 6
		Figure 6a
		None	Gliadin	Gliadin+ 3-IAld	Gliadin+ CA	Gliadin+ 3-IAld+CA
		4.3	2.7	5.1	2.8	2.91
		4.8	3.3	5.1	1.6	2.92
		3.3	4.2	6.31	2.7	3.86
		4.8	3.1	6.66	3.7	3.73
		5.9	3.2	6.72	2.5	2.92
		6.5	3.3	5.2	2	3.58
		5.3	3.6	4.8	3	4.26
		6.6	2.4	5.1	3.2	5
		2.9	2.2	3.2	3	4.86
		3.1	3.4	4	3.6	5.5
		5.4	2.9	3.4	2.9	4.7
		5	4.1	4.1	2.4	5
		5.9	4.1	3	2.7	4.2
		4.6	4.3	5	2.7	3.5
		3.5	4.7	4.2	2	3.8
		3.6	2.4	4.5	1.9	3.5
		5.1	3.5	4.3	2.1	3
		3.6	2.8	5	3.1	4.1
		5	3.8	4.3	3.8	3
		5.7	3.6	4.1	3.2	2.9
		Figure 6b
		None				Gliadin				Gliadin+3-IAld				Gliadin+CA				Gliadin+3-IAld+CA
		1.5	1	1	1.3	0.5	0.4	0.2	0.3	5	3.7	2.5	3.5	1.4	0.7	2	1	5	12	4	6
		Figure 6d
		None				Gliadin				Gliadin+3-IAld				Gliadin+CA				Gliadin+3-IAld+CA
	Cyp1a1	1	0.9	1.1	1.5	1	0.08	0.05	0.02	5	7	0.3	3.5	1.4	1.7	0.019	0.03	3.7	3.9	3	3
	Ahrr	1	1.1	1.4	0.8	0.6	0.03	0.08	1	3.12	8	4.2	2.28	1.3	0.3	0.15	0.07	0.9	1.1	2	3.4
		Figure 6e
		NT	FICZ	Gliadin	Gliadin+3-IAld	Gliadin+CA	Gliadin+ 3-IAld+CA
		1	1.5	0.6	1.2	0.7	1.6
		0.9	1.6	0.7	1.3	1	1.7
		Figure 6f
		None				Gliadin				Gliadin+3-IAld				Gliadin+CA				Gliadin+3-IAld+CA
	IL-22	5.8	10	15	10	8	5	4.8	9	34	22	18	25	10	8	12	9	22	27	24	20
	IL-15	25	10	15	5	60	78	52	75	26	21	10	15	85	183	120	180	35	60	36.9	40
	IL-17A	0.9	10	5	4	70.5	60.4	41.4	21	2.5	7.9	37.2	24	105.9	80	120	74	30.5	28.5	21.2	52
	IFN-g	5	10	5	6	35	29	32	75	10	13	16	15	105	77	80	60	12.5	28.8	16.5	45
		Figure 6g
		None				Gliadin				Gliadin+3-IAld				Gliadin+CA				Gliadin+3-IAld+CA
		0.7	1	0.8	0.4	0.23	2.5	1.2	1.7	2.5	3	4.7	5.4	1.6	1.9	1	1.4	2.7	3.2	2.7	4
		Figure 6h
		None				Gliadin				Gliadin+3-IAld				Gliadin+CA				Gliadin+3-IAld+CA
		1589	2000	1850	1000	10494	7800	8180	7500	4200	3890	5500	1200	11640	11849	9926	9500	1418	11922	2408	3500
		Figure 6i
		None				Gliadin				Gliadin+3-IAld				Gliadin+CA				Gliadin+3-IAld+CA
		2.8	1.7	2	1.8	10.9	6.1	9	7	6	2.6	4.6	3	20.5	19.4	14.3	17	3.9	7.4	5	5

## Sheet: Figure S2
	Figure S2a
	None	CA	PIC	CA+PIC
	4	4	2.4	3
	4	2.1	3	2
	4.7	3	2.5	2.6
	4.1	3	1.9	2.8
	5	4.5	3	4
	5.3	4.6	2.5	3
	4.8	4.3	4	3
	4	4.2	5	3.6
	3	5.2	4.5	2.9
	4.3	5	3.2	4
	Figure S2c
	None				CA				PIC				CA+PIC
	1	0.9	1	0.5	2.1	0.9	1.8	1.7	3	3.8	6	4	9	5.5	3	5
	Figure S2d
	None				CA				PIC				CA+PIC
	10	8	12	15	150	26	12	143	250	85	65	120	380	150	120	230
	Figure S2e
	None	CA	PIC	CA+PIC
	4.5	4	3	2.9
	4	4.4	3.8	2.6
	4	4	4.1	3
	5	4.7	3.7	2
	5	5	4.8	3.5
	6	4.1	4.2	2
	4	5	3.4	3
	5.5	3.6	3.4	4
	4	4	4	3
	3.8	3	3	3
	Figure S2g
	None				CA				PIC				CA+PIC
	113	25	50	35	200	150	120	140	173	200	290	350	420	250	620	580

## Sheet: Figure S3
	Figure S3b
	STD				GFD
Firmicutes	1	0.9	1.2	1	0.2	0.3	0.7	0.9
Lactobacillaceae	1	4.1	2.3	4	2.3	1.5	2	2.1
Enterobacteriaceae	1	0.4	0.9	1	1.16	4	1	2

## Sheet: Figure S6
	Figure S6b
Hours	None					PT 250					PT 250+3-IAld					PT 500					PT 500+3-IAld
1	20	15	10	10	5	14	15	15	18	20	15	10	16	18	15	20	15	15	18	20	20	18	12	15	10
5	55	49.2	41.2	50.7	65	67	65	63	73.8	70	52	62	67	55	54.1	73.8	80	75	71.7	75	66.1	64	55	67	70.3
	Figure S6c
	None	PT 250	PT 500	PT 250+3-IAld	PT 500+3-IAld
	8	19	20	16	19
	15	30	33	16	15
	23	18	23	17	6
	15	21	22	8	12
	16	17	38	21	17
	12	37	24	17	14
	16	33	17	30	16
	22	26	25	16	26
	11	13	8	15	20
	11	12	25	18	11
	26	13	20	32	5
	15	34	23	12	14
	11	23	22	7	20
	22	11	14	6	16
	18	11	10	16	25
	19	22	20	14	29
	11	13	19	19	19
	8	17	22	12	12
	6	15	15	13	15
	17	34	6	8	6
	19	29	29	25	14
	11	35	35	19	8
	14	7	12	15	16
	15	21	36	21	27
	19	13	13	27	17
	26	13	18	20	19
	19	17	12	14	10
	14	28	40	16	12
	9	8	32	21	20
	18	16	12	11	30
	29	9	28	18	19
	9	25	20	19	20
	22	23	16	16	27
	10	28	8	12	8
	21	16	18	18	7
	16	25	13	23	15
	10	22	28	16	26
	10	20	19	19	31
	34	7	11	8	11
	13	10	19	17	14
	25	9	25	11	6
	9	8	31	14	20
	16	26	21	8	16
	24	22	11	12	30
	13	17	12	10	12
	12	10	19	7	26
	21	28	25	16	13
	8	30	13	6	6
	15	18	15	6	20
	19	14	23	17	16
